# Supplementary material for: Construction and analysis of mRNA, miRNA, lncRNA, and TF regulatory networks reveal the key genes associated with prostate cancer
Source: PLoS One. 2018 Aug 23;13(8):e0198055. doi: 10.1371/journal.pone.0198055 (PMC6107126; doi:10.1371/journal.pone.0198055)
Supplement: S2 File — (XLSX) [file pone.0198055.s007.xlsx]

## Sheet: miRNA-mRNA network
Gene	Closeness	Betweenness	Degree
hsa-let-7b	0.00311526	979.352	16
hsa-miR-20a	0.00413223	1947	16
hsa-miR-20b	0.00413223	1947	16
hsa-let-7a	0.00358423	2508.87	14
hsa-let-7d	0.0031348	1095.3	13
hsa-miR-23b	0.0023753	1152	10
hsa-miR-301a	0.00384615	2698	9
hsa-miR-148a	0.00306748	2138	8
hsa-miR-200b	0.00215054	1690	8
hsa-miR-92b	0.142857	42	7
hsa-miR-98	0.00309598	1446.95	7
hsa-miR-145	0.166667	30	6
hsa-miR-454	0.00227273	808	6
hsa-miR-96	0.00287356	680	6
hsa-miR-18b	0.0030303	1158	5
hsa-miR-200a	0.00221239	548	5
hsa-let-7f	0.00269542	157.523	4
hsa-miR-199b	0.00280899	414	4
hsa-miR-19a	0.25	12	4
hsa-miR-221	0.25	12	4
hsa-miR-31	0.00221239	414	4
hsa-miR-429	0.00170358	402	4
hsa-miR-665	0.00226757	402	4
RORA	0.00359712	1346.55	4
TSPAN18	0.00348432	630.74	4
COL4A6	0.00309598	247.113	3
CPM	0.00319489	122.507	3
GNPTAB	0.00319489	122.507	3
GREB1	0.00319489	122.507	3
hsa-miR-155	0.00258398	1800	3
hsa-miR-224	0.00169205	270	3
hsa-miR-7	0.00307692	2110	3
ITGB8	0.00342466	542.545	3
LDLR	0.00409836	2414.55	3
MGAT4A	0.00319489	122.507	3
RBMS3	0.00283286	2032	3
SAMD12	0.00347222	786.545	3
SCN4B	0.00332226	431.346	3
SKIL	0.00319489	122.507	3
ZNF10	0.00319489	122.507	3
AFF3	0.00189753	396	2
BAMBI	0.00333333	6.54545	2
BNC2	0.00235294	1620	2
CHD9	0.00333333	6.54545	2
CYTH3	0.00190476	520	2
EDEM3	0.00303951	52.5288	2
ELF4	0.00302115	47.7942	2
FRAS1	0.00315457	273.234	2
GOSR1	0.00333333	6.54545	2
hsa-miR-1	0.5	2	2
hsa-miR-10b	0.00238663	136	2
IRF1	0.00333333	6.54545	2
LPGAT1	0.00333333	6.54545	2
MAP4K4	0.00269542	1180	2
MLLT10	0.0026178	896	2
PALD1	0.00280112	129.416	2
PIK3R1	0.00333333	6.54545	2
PPP1R9A	0.00257732	536	2
RBMS2	0.00262467	38.6021	2
RRM2	0.00280112	105.583	2
SIM2	0.0025641	660	2
SLC6A6	0.0019685	140	2
SMCR8	0.00262467	38.6021	2
SPATA2	0.00332226	2116	2
SV2B	0.00333333	6.54545	2
TGFBR1	0.00263852	520	2
ZDHHC23	0.00342466	1976	2
ABRACL	0.0909091	0	1
ACSL4	0.00320513	0	1
ADD3	0.0909091	0	1
AMOTL1	0.00191571	0	1
AMT	0.00257069	0	1
ANKRD29	0.333333	0	1
ANP32E	0.00191571	0	1
ARHGEF38	0.00257069	0	1
ASPH	0.0769231	0	1
B3GNT2	0.00152672	0	1
BASP1	1	0	1
BCL2L11	0.0769231	0	1
C5orf30	0.00252525	0	1
CAMK2D	0.00191571	0	1
CDK19	0.0025	0	1
CDK9	0.00151745	0	1
CHST11	0.0030303	0	1
CNKSR2	0.142857	0	1
COL13A1	0.00239234	0	1
CRISPLD2	0.0909091	0	1
DCUN1D1	0.142857	0	1
DIAPH1	0.00196464	0	1
DKK3	0.0769231	0	1
DLG4	0.0909091	0	1
EGFR	0.00254453	0	1
ENTPD5	0.00204499	0	1
EPB41L4B	0.00239234	0	1
EPHA5	0.00205339	0	1
ERGIC1	0.00257069	0	1
ETV5	0.142857	0	1
FAM46C	0.00320513	0	1
FARP1	0.00239234	0	1
FAS	0.00204499	0	1
FBXO32	0.00204499	0	1
FLT1	0.00320513	0	1
FOXQ1	0.00239234	0	1
FRMD6	0.0030303	0	1
GCNT1	0.00239234	0	1
GCNT2	0.00234742	0	1
GJA1	0.333333	0	1
GUCY1A3	0.00320513	0	1
HEYL	0.00196464	0	1
HIP1	0.00255754	0	1
HLF	0.00320513	0	1
HOXD10	0.00204499	0	1
hsa-miR-150	1	0	1
hsa-miR-192	1	0	1
hsa-miR-218	1	0	1
hsa-miR-374a	0.00287356	0	1
hsa-miR-490	0.0017301	0	1
IL6R	0.00204499	0	1
IRS2	0.0022779	0	1
KCNJ2	0.142857	0	1
KIT	0.142857	0	1
KLHL23	0.00257069	0	1
KLK10	0.00257069	0	1
LPIN1	0.00187617	0	1
LSAMP	0.00204499	0	1
MBNL2	1	0	1
MCC	0.0030303	0	1
MCOLN2	0.0769231	0	1
MYO6	0.0909091	0	1
NEDD9	0.0909091	0	1
NIPA1	0.0030303	0	1
NR3C1	0.0025	0	1
NRG1	0.142857	0	1
NSG1	0.0769231	0	1
NTN4	0.00320513	0	1
OCLN	0.00151745	0	1
OSBPL6	0.00191571	0	1
PAPPA	0.00257069	0	1
PARM1	0.00288184	0	1
PDE4D	0.00252525	0	1
PDLIM5	0.00320513	0	1
PHF12	0.00196078	0	1
PKNOX2	0.00196464	0	1
PPARGC1A	0.00204499	0	1
PPM1E	0.00191571	0	1
PPM1L	0.00191571	0	1
PSD3	0.0025	0	1
PSIP1	0.00152672	0	1
PTEN	0.0030303	0	1
PTPN14	0.00252525	0	1
QKI	0.142857	0	1
RAB39B	0.00252525	0	1
RASSF3	0.0769231	0	1
RELN	0.00187617	0	1
RND3	0.00187617	0	1
ROBO1	0.00252525	0	1
RPL15	0.0769231	0	1
SALL3	0.0030303	0	1
SEMA6D	0.00204499	0	1
SH3RF3	1	0	1
SIK1	0.00196078	0	1
SMOC2	0.00320513	0	1
SOS2	0.0030303	0	1
STOX2	0.00234742	0	1
SULF1	0.00234742	0	1
TCF7L1	0.00320513	0	1
TENM1	0.00204499	0	1
TFRC	0.00191571	0	1
TGFB2	0.00196078	0	1
TP53INP1	0.0021978	0	1
TRERF1	0.00196078	0	1
TRPS1	0.142857	0	1
USP31	0.00187617	0	1
VEGFA	0.00152672	0	1
YPEL1	0.00320513	0	1
ZNF711	0.00187617	0	1

## Sheet: miRNA-mRNA-TF network
Gene	Closeness	Betweenness	Degree	TF or not				#node1	node2	node1_string_internal_id	node2_string_internal_id	node1_external_id	node2_external_id	neighborhood_on_chromosome	gene_fusion	phylogenetic_cooccurrence	homology	coexpression	experimentally_determined_interaction	database_annotated	automated_textmining	combined_score
EGFR	0.00212766	4046.7	22	No				VEGFA	FLT1	1855611	1846791	9606.ENSP00000361125	9606.ENSP00000282397	0	0	0	0	0	0.876	0.9	0.966	0.999
VEGFA	0.00215983	4331.82	20	No				VEGFA	EGFR	1855611	1846445	9606.ENSP00000361125	9606.ENSP00000275493	0	0	0	0	0	0	0.8	0.942	0.987
hsa-miR-20b	0.00185529	2752.23	16	No				NRG1	EGFR	1853417	1846445	9606.ENSP00000349275	9606.ENSP00000275493	0	0	0	0	0	0.36	0.9	0.792	0.985
hsa-miR-20a	0.00182149	2973.87	16	No				TGFBR1	TGFB2	1856216	1854475	9606.ENSP00000364133	9606.ENSP00000355896	0	0	0	0	0.051	0.503	0.9	0.649	0.981
hsa-let-7b	0.00148148	2436.56	16	No				EGFR	PIK3R1	1846445	1846375	9606.ENSP00000275493	9606.ENSP00000274335	0	0	0	0	0	0.574	0.9	0.454	0.974
hsa-let-7a	0.00158228	1383.64	14	No				VEGFA	KIT	1855611	1847112	9606.ENSP00000361125	9606.ENSP00000288135	0	0	0	0	0	0.098	0.8	0.87	0.974
hsa-let-7d	0.00174216	2553.05	13	No				TFRC	EGFR	1853957	1846445	9606.ENSP00000353224	9606.ENSP00000275493	0	0	0	0	0	0.064	0.9	0.738	0.973
PIK3R1	0.00205761	2045.44	12	No				IRS2	PIK3R1	1856394	1846375	9606.ENSP00000365016	9606.ENSP00000274335	0	0	0	0	0	0.53	0.9	0.436	0.971
DLG4	0.00186916	3167.07	12	No				BAMBI	TGFBR1	1856321	1856216	9606.ENSP00000364683	9606.ENSP00000364133	0	0	0	0	0	0.349	0.9	0.576	0.97
TGFBR1	0.00197628	3691.77	11	No				KIT	PIK3R1	1847112	1846375	9606.ENSP00000288135	9606.ENSP00000274335	0	0	0	0	0	0.547	0.9	0.253	0.963
KIT	0.00190476	1517.55	11	No				FLT1	PIK3R1	1846791	1846375	9606.ENSP00000282397	9606.ENSP00000274335	0	0	0	0	0	0.585	0.9	0.147	0.961
hsa-miR-23b	0.0015873	1375.82	10	No				CAMK2D	DLG4	1852245	1847440	9606.ENSP00000339740	9606.ENSP00000293813	0	0	0	0	0.052	0.171	0.9	0.465	0.952
PTEN	0.00192308	1345.75	10	No				LDLR	TFRC	1862854	1853957	9606.ENSP00000454071	9606.ENSP00000353224	0	0	0	0	0	0	0.9	0.492	0.947
hsa-miR-301a	0.00161031	1995.02	9	No				VEGFA	TGFB2	1855611	1854475	9606.ENSP00000361125	9606.ENSP00000355896	0	0	0	0	0	0	0.9	0.48	0.945
LDLR	0.00196078	1888	9	No				MYO6	DLG4	1855148	1847440	9606.ENSP00000358994	9606.ENSP00000293813	0	0	0	0	0.056	0.139	0.9	0.328	0.938
FLT1	0.0019305	1179.26	9	No				LDLR	EGFR	1862854	1846445	9606.ENSP00000454071	9606.ENSP00000275493	0	0	0	0	0	0	0.9	0.399	0.937
hsa-miR-200b	0.00144509	1353.57	8	No				HIP1	EGFR	1851919	1846445	9606.ENSP00000336747	9606.ENSP00000275493	0	0	0	0	0	0.36	0.9	0.061	0.934
hsa-miR-148a	0.00140647	1235.53	8	No				TGFBR1	OCLN	1856216	1853164	9606.ENSP00000364133	9606.ENSP00000347379	0	0	0	0	0	0.185	0.9	0.245	0.933
PPARGC1A	0.0018018	1571.19	8	No				IRF1	NR3C1	1843757	1843294	9606.ENSP00000245414	9606.ENSP00000231509	0	0	0	0	0.072	0	0.9	0.342	0.933
BCL2L11	0.00183486	1606.83	8	No				PTEN	EGFR	1855586	1846445	9606.ENSP00000361021	9606.ENSP00000275493	0	0	0	0	0	0	0	0.925	0.925
NR3C1	0.00177305	733.347	7	Yes				B3GNT2	GCNT2	1848745	1845664	9606.ENSP00000305595	9606.ENSP00000265012	0	0	0	0	0	0	0.9	0.279	0.924
NRG1	0.00187266	1359.25	7	Yes				VEGFA	PIK3R1	1855611	1846375	9606.ENSP00000361125	9606.ENSP00000274335	0	0	0	0	0	0	0.9	0.263	0.923
hsa-miR-98	0.00161812	802.576	7	No				PIK3R1	NR3C1	1846375	1843294	9606.ENSP00000274335	9606.ENSP00000231509	0	0	0	0	0.074	0.094	0.9	0.151	0.919
hsa-miR-92b	0.00150602	1655.34	7	No				EGFR	SOS2	1846445	1842590	9606.ENSP00000275493	9606.ENSP00000216373	0	0	0	0	0.053	0.377	0.8	0.378	0.917
GJA1	0.0017452	1149.05	7	No				PPARGC1A	RORA	1845634	1844931	9606.ENSP00000264867	9606.ENSP00000261523	0	0	0	0	0	0	0.9	0.203	0.916
hsa-miR-96	0.00133511	1416.97	6	No				DIAPH1	EGFR	1858619	1846445	9606.ENSP00000381565	9606.ENSP00000275493	0	0	0	0	0	0	0.9	0.151	0.911
hsa-miR-454	0.00142045	1854.24	6	No				TGFBR1	ITGB8	1856216	1842928	9606.ENSP00000364133	9606.ENSP00000222573	0	0	0	0	0.054	0	0.9	0.11	0.908
hsa-miR-145	0.00146199	1257.61	6	No				COL13A1	COL4A6	1858675	1855642	9606.ENSP00000381949	9606.ENSP00000361290	0	0	0	0.621	0	0	0.9	0.243	0.907
TFRC	0.00182149	445.851	6	No				NRG1	PIK3R1	1853417	1846375	9606.ENSP00000349275	9606.ENSP00000274335	0	0	0	0	0	0	0.9	0.091	0.905
ITGB8	0.00180832	2026.3	6	No				MYO6	GJA1	1855148	1846806	9606.ENSP00000358994	9606.ENSP00000282561	0	0	0	0	0	0	0.9	0.079	0.903
EPHA5	0.00168919	845.44	6	No				TFRC	HIP1	1853957	1851919	9606.ENSP00000353224	9606.ENSP00000336747	0	0	0	0	0.072	0	0.9	0	0.903
CAMK2D	0.00162075	1045.62	6	No				RRM2	ENTPD5	1854033	1851824	9606.ENSP00000353770	9606.ENSP00000335246	0	0	0	0	0.062	0	0.9	0	0.902
IRF1	0.00178891	301.434	5	Yes				ROBO1	SOS2	1861475	1842590	9606.ENSP00000420321	9606.ENSP00000216373	0	0	0	0	0.055	0	0.9	0.05	0.902
RORA	0.00159744	753.425	5	Yes				RELN	PIK3R1	1859645	1846375	9606.ENSP00000392423	9606.ENSP00000274335	0	0	0	0	0	0	0.9	0.066	0.902
hsa-miR-200a	0.00135501	792.354	5	No				MYO6	CAMK2D	1855148	1852245	9606.ENSP00000358994	9606.ENSP00000339740	0	0	0	0	0	0	0.9	0.066	0.902
hsa-miR-18b	0.00146199	620.58	5	No				PDLIM5	DLG4	1850385	1847440	9606.ENSP00000321746	9606.ENSP00000293813	0	0	0	0	0	0.054	0.9	0.042	0.901
SCN4B	0.00160256	924.456	5	No				DIAPH1	NRG1	1858619	1853417	9606.ENSP00000381565	9606.ENSP00000349275	0	0	0	0	0	0	0.9	0	0.9
RRM2	0.00185529	1212.52	5	No				LDLR	HIP1	1862854	1851919	9606.ENSP00000454071	9606.ENSP00000336747	0	0	0	0	0	0	0.9	0	0.9
OCLN	0.00178571	320.545	5	No				CDK19	PPARGC1A	1854918	1845634	9606.ENSP00000357907	9606.ENSP00000264867	0	0	0	0	0	0	0.9	0	0.9
COL4A6	0.00162338	1689.36	5	No				VEGFA	PTEN	1855611	1855586	9606.ENSP00000361125	9606.ENSP00000361021	0	0	0	0	0	0	0	0.867	0.867
CDK9	0.0017331	605.588	5	No				RELN	ITGB8	1859645	1842928	9606.ENSP00000392423	9606.ENSP00000222573	0	0	0	0	0.053	0	0.8	0.078	0.81
SKIL	0.00166667	1064.21	4	Yes				PDE4D	CAMK2D	1852945	1852245	9606.ENSP00000345502	9606.ENSP00000339740	0	0	0	0	0.055	0	0.8	0.067	0.808
hsa-miR-665	0.00152905	694.633	4	No				COL4A6	ITGB8	1855642	1842928	9606.ENSP00000361290	9606.ENSP00000222573	0	0	0	0	0	0	0.8	0.058	0.803
hsa-miR-429	0.00166389	1058.5	4	No				CAMK2D	SCN4B	1852245	1850453	9606.ENSP00000339740	9606.ENSP00000322460	0	0	0	0	0.051	0	0.8	0	0.802
hsa-miR-31	0.00153846	404.836	4	No				RBMS3	RBMS2	1857740	1845044	9606.ENSP00000373277	9606.ENSP00000262031	0	0	0	0.969	0	0.8	0	0.09	0.8
hsa-miR-221	0.00151286	675.025	4	No				CNKSR2	SAMD12	1857047	1849689	9606.ENSP00000368824	9606.ENSP00000314173	0	0	0	0	0	0.772	0	0.054	0.775
hsa-miR-19a	0.0013947	567.854	4	No				PAPPA	ANP32E	1851275	1850610	9606.ENSP00000330658	9606.ENSP00000324074	0	0	0	0	0	0.774	0	0	0.774
hsa-miR-199b	0.0014881	627.626	4	No				PTEN	PIK3R1	1855586	1846375	9606.ENSP00000361021	9606.ENSP00000274335	0	0	0	0	0.094	0.292	0	0.676	0.774
hsa-let-7f	0.00154321	370.247	4	No				VEGFA	OCLN	1855611	1853164	9606.ENSP00000361125	9606.ENSP00000347379	0	0	0	0	0	0	0	0.755	0.755
TSPAN18	0.0014881	226.162	4	No				ASPH	PDE4D	1857035	1852945	9606.ENSP00000368767	9606.ENSP00000345502	0	0	0	0	0	0	0.72	0	0.72
TGFB2	0.00177305	1977.91	4	No				BCL2L11	EGFR	1858084	1846445	9606.ENSP00000376943	9606.ENSP00000275493	0	0	0	0	0	0	0	0.717	0.717
SAMD12	0.0015456	1560.04	4	No				VEGFA	GJA1	1855611	1846806	9606.ENSP00000361125	9606.ENSP00000282561	0	0	0	0	0	0	0	0.717	0.717
RBMS3	0.001443	711.354	4	No				TGFBR1	VEGFA	1856216	1855611	9606.ENSP00000364133	9606.ENSP00000361125	0	0	0	0	0	0	0	0.69	0.69
PPM1L	0.00160772	459.862	4	No				PPARGC1A	LPIN1	1845634	1844463	9606.ENSP00000264867	9606.ENSP00000256720	0	0	0	0	0.055	0	0	0.669	0.674
PPM1E	0.00160772	459.862	4	No				PTEN	KIT	1855586	1847112	9606.ENSP00000361021	9606.ENSP00000288135	0	0	0	0	0	0.17	0	0.615	0.667
MYO6	0.00156006	213.048	4	No				IRS2	PTEN	1856394	1855586	9606.ENSP00000365016	9606.ENSP00000361021	0	0	0	0	0.054	0.339	0	0.493	0.655
MAP4K4	0.00172414	495.273	4	No				PPARGC1A	NR3C1	1845634	1843294	9606.ENSP00000264867	9606.ENSP00000231509	0	0	0	0	0	0.446	0	0.38	0.642
KCNJ2	0.0016129	665.114	4	No				FAS	EGFR	1853242	1846445	9606.ENSP00000347979	9606.ENSP00000275493	0	0	0	0	0	0.36	0	0.447	0.631
IRS2	0.00173913	321.476	4	No				BCL2L11	KIT	1858084	1847112	9606.ENSP00000376943	9606.ENSP00000288135	0	0	0	0	0	0.066	0	0.614	0.624
HIP1	0.00175131	247.503	4	No				PSIP1	ADD3	1857276	1853290	9606.ENSP00000370109	9606.ENSP00000348381	0	0	0	0	0.1	0	0	0.595	0.619
FAS	0.00169492	299.092	4	No				GUCY1A3	DLG4	1847748	1847440	9606.ENSP00000296518	9606.ENSP00000293813	0	0	0	0	0	0.082	0	0.601	0.618
CNKSR2	0.00157729	836.906	4	No				DLG4	KCNJ2	1847440	1843671	9606.ENSP00000293813	9606.ENSP00000243457	0	0	0	0	0	0.414	0	0.373	0.617
ZNF10	0.00144509	73.4309	3	Yes				CDK9	KIT	1855868	1847112	9606.ENSP00000362361	9606.ENSP00000288135	0	0	0	0	0.054	0.182	0	0.53	0.605
hsa-miR-7	0.00164745	737.973	3	No				VEGFA	PPARGC1A	1855611	1845634	9606.ENSP00000361125	9606.ENSP00000264867	0	0	0	0	0	0	0	0.6	0.6
hsa-miR-224	0.0014556	30.4055	3	No				EGFR	IRF1	1846445	1843757	9606.ENSP00000275493	9606.ENSP00000245414	0	0	0	0	0	0	0	0.595	0.595
hsa-miR-155	0.00121212	430.959	3	No				VEGFA	NRG1	1855611	1853417	9606.ENSP00000361125	9606.ENSP00000349275	0	0	0	0	0	0	0	0.594	0.594
SOS2	0.00164474	309.546	3	No				BCL2L11	PTEN	1858084	1855586	9606.ENSP00000376943	9606.ENSP00000361021	0	0	0	0	0	0	0	0.581	0.581
SMCR8	0.00142857	388.46	3	No				VEGFA	IRF1	1855611	1843757	9606.ENSP00000361125	9606.ENSP00000245414	0	0	0	0	0	0	0	0.578	0.578
ROBO1	0.00146199	279.322	3	No				GJA1	KCNJ2	1846806	1843671	9606.ENSP00000282561	9606.ENSP00000243457	0	0	0	0	0	0.104	0	0.548	0.577
RND3	0.00136426	331.87	3	No				PPM1E	EPHA5	1849533	1846339	9606.ENSP00000312411	9606.ENSP00000273854	0.309	0	0	0	0.123	0.169	0	0.254	0.574
RELN	0.00165289	778.525	3	No				ROBO1	EPHA5	1861475	1846339	9606.ENSP00000420321	9606.ENSP00000273854	0	0	0	0	0.055	0.106	0	0.533	0.571
RBMS2	0.00143885	299.19	3	No				TGFBR1	CDK9	1856216	1855868	9606.ENSP00000364133	9606.ENSP00000362361	0	0	0	0.647	0.055	0	0.54	0.127	0.561
PPP1R9A	0.00151286	460.488	3	No				PTEN	FLT1	1855586	1846791	9606.ENSP00000361021	9606.ENSP00000282397	0	0	0	0	0	0.17	0	0.491	0.56
PDLIM5	0.00164474	545.715	3	No				PPM1L	FLT1	1861315	1846791	9606.ENSP00000417659	9606.ENSP00000282397	0.309	0	0	0	0.092	0.169	0	0.254	0.558
PDE4D	0.00136612	279.99	3	No				PPM1L	KIT	1861315	1847112	9606.ENSP00000417659	9606.ENSP00000288135	0.309	0	0	0	0.092	0.169	0	0.254	0.558
MGAT4A	0.00144509	73.4309	3	No				PPM1L	EPHA5	1861315	1846339	9606.ENSP00000417659	9606.ENSP00000273854	0.309	0	0	0	0.092	0.169	0	0.254	0.558
MCOLN2	0.00133333	281.917	3	No				PPM1E	KIT	1849533	1847112	9606.ENSP00000312411	9606.ENSP00000288135	0.309	0	0	0	0.092	0.169	0	0.254	0.558
IL6R	0.00166389	172.808	3	No				PPM1E	FLT1	1849533	1846791	9606.ENSP00000312411	9606.ENSP00000282397	0.309	0	0	0	0.092	0.169	0	0.254	0.558
GREB1	0.00144509	73.4309	3	No				TRERF1	PHF12	1855783	1851199	9606.ENSP00000362013	9606.ENSP00000329933	0	0	0	0	0.077	0	0.54	0	0.557
GNPTAB	0.00144509	73.4309	3	No				EGFR	NR3C1	1846445	1843294	9606.ENSP00000275493	9606.ENSP00000231509	0	0	0	0	0	0.231	0	0.441	0.552
FRAS1	0.00143062	222.153	3	No				BCL2L11	FAS	1858084	1853242	9606.ENSP00000376943	9606.ENSP00000347979	0	0	0	0	0.049	0	0	0.544	0.548
FBXO32	0.0015015	216.578	3	No				LDLR	PPARGC1A	1862854	1845634	9606.ENSP00000454071	9606.ENSP00000264867	0	0	0	0	0	0	0	0.538	0.538
DIAPH1	0.00165017	211.493	3	No				TGFBR1	SKIL	1856216	1844666	9606.ENSP00000364133	9606.ENSP00000259119	0	0	0	0	0.076	0.285	0	0.343	0.528
CPM	0.00144509	73.4309	3	No				SCN4B	KCNJ2	1850453	1843671	9606.ENSP00000322460	9606.ENSP00000243457	0	0	0	0	0.042	0	0	0.521	0.521
CHD9	0.00156006	21.4812	3	No				ETV5	RND3	1848893	1845431	9606.ENSP00000306894	9606.ENSP00000263895	0	0	0	0	0	0.096	0	0.491	0.52
BAMBI	0.00168067	206.429	3	No				IRS2	EGFR	1856394	1846445	9606.ENSP00000365016	9606.ENSP00000275493	0	0	0	0	0	0.195	0	0.429	0.52
ASPH	0.00140449	288.558	3	No				VEGFA	RRM2	1855611	1854033	9606.ENSP00000361125	9606.ENSP00000353770	0	0	0	0	0	0	0	0.52	0.52
AFF3	0.00141044	191.053	3	No				PTEN	MAP4K4	1855586	1849699	9606.ENSP00000361021	9606.ENSP00000314363	0	0	0	0	0.043	0	0	0.516	0.517
BNC2	0.00120192	168.671	2	Yes				TFRC	KIT	1853957	1847112	9606.ENSP00000353224	9606.ENSP00000288135	0	0	0	0	0.054	0	0	0.51	0.516
ELF4	0.00129199	20.4398	2	Yes				SMCR8	RAB39B	1859009	1855028	9606.ENSP00000385025	9606.ENSP00000358466	0	0	0	0	0	0	0	0.51	0.51
ETV5	0.00121212	60.93	2	Yes				CNKSR2	DLG4	1857047	1847440	9606.ENSP00000368824	9606.ENSP00000293813	0	0	0	0	0.053	0.4	0	0.199	0.506
HLF	0.00143062	20.3792	2	Yes				RRM2	DLG4	1854033	1847440	9606.ENSP00000353770	9606.ENSP00000293813	0	0	0	0	0.054	0	0.435	0.148	0.504
SIM2	0.00125628	75.6333	2	Yes				MAP4K4	EGFR	1849699	1846445	9606.ENSP00000314363	9606.ENSP00000275493	0	0	0	0.61	0	0.36	0	0.56	0.495
TCF7L1	0.00140845	12.8333	2	Yes				OCLN	GJA1	1853164	1846806	9606.ENSP00000347379	9606.ENSP00000282561	0	0	0	0	0	0	0	0.493	0.493
hsa-miR-10b	0.00138696	178.357	2	No				VEGFA	IL6R	1855611	1854808	9606.ENSP00000361125	9606.ENSP00000357470	0	0	0	0	0	0	0	0.493	0.493
hsa-miR-1	0.00135318	336	2	No				MCOLN2	FRMD6	1855307	1853312	9606.ENSP00000359640	9606.ENSP00000348550	0	0	0	0	0	0	0	0.49	0.489
ZDHHC23	0.00134953	215.588	2	No				PPP1R9A	NRG1	1860533	1853417	9606.ENSP00000405514	9606.ENSP00000349275	0	0	0	0	0	0	0	0.489	0.489
TRERF1	0.00114811	0	2	No				EGFR	SULF1	1846445	1844757	9606.ENSP00000275493	9606.ENSP00000260128	0	0	0	0	0	0	0	0.486	0.486
TENM1	0.00139665	164.708	2	No				BCL2L11	GJA1	1858084	1846806	9606.ENSP00000376943	9606.ENSP00000282561	0	0	0	0	0	0	0	0.484	0.484
SV2B	0.00145138	5.14229	2	No				DLG4	FLT1	1847440	1846791	9606.ENSP00000293813	9606.ENSP00000282397	0.309	0	0	0	0.044	0.102	0	0.23	0.482
SULF1	0.00159236	319.069	2	No				BCL2L11	VEGFA	1858084	1855611	9606.ENSP00000376943	9606.ENSP00000361125	0	0	0	0	0	0	0	0.48	0.48
SPATA2	0.00143472	105.92	2	No				VEGFA	FAS	1855611	1853242	9606.ENSP00000361125	9606.ENSP00000347979	0	0	0	0	0	0	0	0.476	0.476
SLC6A6	0.00114943	336	2	No				FBXO32	FRAS1	1861731	1845638	9606.ENSP00000428205	9606.ENSP00000264895	0	0	0	0	0	0	0	0.474	0.474
RAB39B	0.00127714	213.105	2	No				TGFBR1	PIK3R1	1856216	1846375	9606.ENSP00000364133	9606.ENSP00000274335	0	0	0	0	0.09	0.38	0	0.139	0.473
PSIP1	0.00132979	128.916	2	No				FLT1	EGFR	1846791	1846445	9606.ENSP00000282397	9606.ENSP00000275493	0	0	0	0.621	0.052	0.278	0	0.688	0.468
PHF12	0.00114811	0	2	No				KIT	GJA1	1847112	1846806	9606.ENSP00000288135	9606.ENSP00000282561	0	0	0	0	0.052	0.07	0	0.441	0.464
PAPPA	0.00122399	242.33	2	No				DLG4	EPHA5	1847440	1846339	9606.ENSP00000293813	9606.ENSP00000273854	0.309	0	0	0	0.078	0.102	0	0.173	0.464
PALD1	0.00139276	115.937	2	No				CDK9	AFF3	1855868	1853350	9606.ENSP00000362361	9606.ENSP00000348793	0	0	0	0	0.119	0.356	0	0.118	0.456
MLLT10	0.00124688	164.916	2	No				LDLR	FLT1	1862854	1846791	9606.ENSP00000454071	9606.ENSP00000282397	0	0	0	0	0	0.368	0	0.17	0.454
LPIN1	0.00144928	268.855	2	No				MCOLN2	FAM46C	1855307	1855025	9606.ENSP00000359640	9606.ENSP00000358458	0	0	0	0	0	0	0	0.454	0.454
LPGAT1	0.00145138	5.14229	2	No				TGFBR1	EGFR	1856216	1846445	9606.ENSP00000364133	9606.ENSP00000275493	0	0	0	0	0.054	0.072	0	0.426	0.452
GUCY1A3	0.00159744	99.0541	2	No				LDLR	VEGFA	1862854	1855611	9606.ENSP00000454071	9606.ENSP00000361125	0	0	0	0	0	0	0	0.449	0.449
GOSR1	0.00145138	5.14229	2	No				DLG4	KIT	1847440	1847112	9606.ENSP00000293813	9606.ENSP00000288135	0.309	0	0	0	0.044	0.102	0	0.18	0.448
GCNT2	0.0012285	46.5667	2	No				FBXO32	PPARGC1A	1861731	1845634	9606.ENSP00000428205	9606.ENSP00000264867	0	0	0	0	0.052	0	0	0.44	0.446
FRMD6	0.00129534	73.3154	2	No				VEGFA	NR3C1	1855611	1843294	9606.ENSP00000361125	9606.ENSP00000231509	0	0	0	0	0	0	0	0.442	0.442
FAM46C	0.00143472	318.767	2	No				ASPH	CAMK2D	1857035	1852245	9606.ENSP00000368767	9606.ENSP00000339740	0	0	0	0	0	0	0.36	0.16	0.439
ENTPD5	0.00146413	108.522	2	No				TGFB2	EGFR	1854475	1846445	9606.ENSP00000355896	9606.ENSP00000275493	0	0	0	0	0.052	0.119	0	0.382	0.439
EDEM3	0.0013986	5.84673	2	No				VEGFA	TFRC	1855611	1853957	9606.ENSP00000361125	9606.ENSP00000353224	0	0	0	0	0	0	0	0.439	0.439
CYTH3	0.00135685	105.255	2	No				CHD9	NR3C1	1862956	1843294	9606.ENSP00000455307	9606.ENSP00000231509	0	0	0	0	0.105	0.373	0	0.063	0.429
COL13A1	0.00131752	384.722	2	No				TENM1	CNKSR2	1860441	1857047	9606.ENSP00000403954	9606.ENSP00000368824	0	0	0	0	0.426	0	0	0	0.426
CDK19	0.00140845	33.9431	2	No				NRG1	DLG4	1853417	1847440	9606.ENSP00000349275	9606.ENSP00000293813	0	0	0	0	0.053	0	0	0.416	0.423
B3GNT2	0.00131752	113.6	2	No				PTEN	EPHA5	1855586	1846339	9606.ENSP00000361021	9606.ENSP00000273854	0	0	0	0	0.09	0.295	0	0.169	0.42
ANP32E	0.00119332	204.743	2	No				PDLIM5	RND3	1850385	1845431	9606.ENSP00000321746	9606.ENSP00000263895	0	0	0	0	0	0.292	0	0.201	0.41
ADD3	0.00122399	64.5238	2	No				IL6R	EGFR	1854808	1846445	9606.ENSP00000357470	9606.ENSP00000275493	0	0	0	0	0	0	0	0.409	0.408
FOXQ1	0.00109051	0	1	Yes				BCL2L11	CDK9	1858084	1855868	9606.ENSP00000376943	9606.ENSP00000362361	0	0	0	0	0	0	0	0.409	0.408
HEYL	0.00121655	0	1	Yes				OCLN	EGFR	1853164	1846445	9606.ENSP00000347379	9606.ENSP00000275493	0	0	0	0	0	0	0	0.407	0.407
HOXD10	0.00125313	0	1	Yes				TCF7L1	HLF	1846772	1843071	9606.ENSP00000282111	9606.ENSP00000226067	0	0	0	0	0	0.17	0	0.312	0.404
PKNOX2	0.00121655	0	1	Yes
SALL3	0.00126743	0	1	Yes
TRPS1	0.00120627	0	1	Yes
ZNF711	0.00116279	0	1	Yes
hsa-miR-490	0.000963391	0	1	No
hsa-miR-374a	0.00125945	0	1	No
hsa-miR-218	1	0	1	No
hsa-miR-192	1	0	1	No
hsa-miR-150	1	0	1	No
YPEL1	0.00141443	0	1	No
USP31	0.00116279	0	1	No
TP53INP1	0.00100705	0	1	No
STOX2	0.00119048	0	1	No
SMOC2	0.0013947	0	1	No
SIK1	0.00114679	0	1	No
SH3RF3	1	0	1	No
SEMA6D	0.00125313	0	1	No
RPL15	0.00120192	0	1	No
RASSF3	0.00120192	0	1	No
QKI	0.00112994	0	1	No
PTPN14	0.00113766	0	1	No
PSD3	0.00117371	0	1	No
PARM1	0.00125	0	1	No
OSBPL6	0.00110375	0	1	No
NTN4	0.0013947	0	1	No
NSG1	0.00120192	0	1	No
NIPA1	0.00126743	0	1	No
NEDD9	0.00117371	0	1	No
MCC	0.00126743	0	1	No
MBNL2	1	0	1	No
LSAMP	0.00125313	0	1	No
KLK10	0.00118624	0	1	No
KLHL23	0.00118624	0	1	No
GCNT1	0.00109051	0	1	No
FARP1	0.00109051	0	1	No
ERGIC1	0.00118624	0	1	No
EPB41L4B	0.00109051	0	1	No
DKK3	0.00120192	0	1	No
DCUN1D1	0.00120627	0	1	No
CRISPLD2	0.00117371	0	1	No
CHST11	0.00126743	0	1	No
C5orf30	0.00113766	0	1	No
BASP1	1	0	1	No
ARHGEF38	0.00118624	0	1	No
ANKRD29	0.00110254	0	1	No
AMT	0.00118624	0	1	No
AMOTL1	0.00122249	0	1	No
ACSL4	0.0013947	0	1	No
ABRACL	0.00117371	0	1	No

## Sheet: Gene with degree>10
Gene with degree>10
EGFR
VEGFA
hsa-miR-20b
hsa-miR-20a
hsa-let-7b
hsa-let-7a
hsa-let-7d
PIK3R1
DLG4
TGFBR1
KIT
hsa-miR-23b
